# Supplementary material for: Benzovindiflupyr Is Associated with Metabolic Homeostasis Disturbance and Gut–Liver Axis Alterations in Zebrafish: Insights from a Multi-Omics Approach
Source: Int J Mol Sci. 2026 Jun 17;27(12):5455. doi: 10.3390/ijms27125455 (PMC13299776; doi:10.3390/ijms27125455)
Supplement: Supplementary file 1 [file ijms-27-05455-s001.zip]

Archive with 1 entries (1 files):
- ijms-4338012-supplementary.pdf
